# Supplementary material for: The relationships among perceived league product quality, spectator satisfaction, trust, team identification, and loyalty in the Chinese Super League
Source: PLoS One. 2026 Jun 8;21(6):e0350647. doi: 10.1371/journal.pone.0350647 (PMC13245865; doi:10.1371/journal.pone.0350647)
Supplement: S1 Dataset — (XLSX) [file pone.0350647.s001.xlsx]

## Sheet: �г�������Ʒ�������ݣ���Ʒ����-����
GENDER	AGE	CSQ1	CSQ2	CSQ3	CSQ4	CSQ5	CSQ6	CSQ7	CSQ8	CSQ9	CSQ10	CSQ11	CSQ12	CSQ13	CSQ14	CSQ15	CSQ16	CSQ17	PSQ1	PSQ2	PSQ3	PSQ4	PSQ5	PSQ6	PSQ7	PSQ8	PSQ9	PSQ10	PSQ11	PSQ12	PSQ13	PSQ14	PSQ15	PSQ16	PSQ17	PSQ18	S1	S2	S3	S4	T1	T2	T3	L1	L2	L3	L4	L5	TI1
1	4	6	5	5	4	5	6	6	7	5	5	6	6	5	5	5	4	4	6	6	7	6	6	6	6	7	6	6	6	4	4	4	4	6	6	6	6	6	6	7	5	4	4	5	5	5	5	6	5
1	2	4	3	4	4	3	2	4	5	4	5	4	5	4	4	5	6	6	7	7	7	6	6	6	5	4	5	6	5	4	4	5	3	6	5	6	4	5	6	4	5	4	4	5	6	7	7	4	6
1	4	7	4	5	5	3	3	3	7	7	3	7	4	1	3	7	7	4	3	7	7	7	7	7	7	7	7	7	7	3	3	3	5	7	7	7	7	4	7	7	4	5	7	5	3	3	4	5	4
1	2	4	2	2	2	1	7	7	7	5	5	3	4	5	3	5	5	5	7	7	7	7	7	7	4	6	6	6	6	4	4	4	2	6	6	5	7	7	7	7	7	7	5	5	4	4	6	7	7
1	2	3	3	2	2	2	2	2	2	2	2	2	2	7	6	7	7	7	7	7	7	7	7	7	5	5	5	5	5	5	5	5	5	5	5	5	6	6	6	6	6	6	6	6	6	5	5	5	5
1	1	5	4	7	7	7	7	7	7	1	1	5	7	1	6	7	7	7	7	7	7	3	4	5	7	7	7	7	7	7	7	7	7	7	5	6	7	7	7	7	7	5	7	7	5	6	7	5	7
1	1	4	4	3	4	4	7	6	6	6	6	3	4	6	5	7	6	6	6	7	7	7	7	7	5	6	6	6	6	6	3	5	3	7	7	7	7	7	7	7	7	7	7	6	6	5	7	7	7
1	1	5	4	4	4	3	7	5	5	5	5	3	3	4	5	5	5	6	6	6	6	6	6	6	5	7	7	7	6	3	3	4	4	6	6	6	7	7	6	6	6	6	6	4	4	3	5	6	3
1	2	6	3	4	3	4	7	7	7	7	7	5	7	6	4	4	5	6	7	7	7	7	7	7	7	7	7	7	7	7	7	7	7	7	7	7	6	5	5	5	6	5	6	6	7	6	5	6	6
1	1	3	3	5	4	4	4	4	5	5	5	5	6	4	5	6	5	5	5	4	5	5	6	5	4	4	5	5	6	4	3	3	3	5	4	5	5	6	5	5	5	4	6	5	6	5	5	5	4
1	2	5	6	6	6	4	7	7	7	7	5	4	4	5	4	5	5	5	6	6	5	7	6	5	5	5	5	5	5	5	4	4	5	7	7	7	7	7	7	7	5	7	6	7	6	3	4	7	4
1	1	3	3	4	3	3	4	2	4	3	3	4	5	7	7	7	7	6	7	7	7	7	7	7	6	6	6	6	7	6	5	6	5	5	7	6	7	6	5	7	5	6	5	4	6	3	6	4	5
1	1	4	4	5	5	4	7	6	5	6	5	4	5	7	2	4	5	6	6	6	4	1	4	5	5	5	5	5	3	4	4	5	5	5	7	7	7	7	7	7	7	4	5	5	4	3	4	5	2
1	2	5	3	4	2	2	7	6	6	5	5	3	5	4	1	4	4	5	7	7	7	3	4	3	5	3	7	7	6	1	1	6	4	4	4	4	7	7	7	7	5	5	4	2	3	4	4	4	5
1	2	2	3	3	2	4	6	7	4	4	6	3	4	4	2	3	3	3	6	7	7	7	7	7	7	6	6	6	5	2	1	4	3	2	3	3	6	5	6	4	6	6	7	3	6	4	4	7	7
1	3	3	3	4	3	3	3	4	3	3	3	4	3	4	1	4	3	2	3	4	2	3	3	5	3	3	3	6	4	1	1	4	4	4	4	4	4	3	4	4	3	3	4	5	5	5	5	5	5
1	3	2	2	2	1	1	7	6	6	5	6	1	4	4	4	5	5	5	5	6	6	6	6	4	5	5	6	6	6	6	6	6	6	6	6	6	6	6	6	6	6	6	6	6	6	4	4	5	4
1	3	2	3	3	3	3	7	6	5	6	6	4	4	4	4	5	5	7	7	7	7	7	7	7	6	7	7	7	6	3	3	3	3	4	4	4	6	6	6	6	6	5	6	6	6	7	6	7	7
1	2	5	4	5	2	4	6	7	5	4	7	1	6	6	6	6	6	4	6	6	6	4	6	6	2	6	6	6	5	2	2	2	2	6	6	6	7	6	4	4	5	3	3	3	3	2	3	2	5
1	2	2	6	6	5	2	6	6	5	5	2	3	6	3	6	5	4	5	6	6	7	7	7	7	5	6	7	7	5	2	2	1	1	6	7	6	6	5	6	6	4	3	3	3	4	3	3	6	3
1	3	5	3	4	3	3	3	2	4	5	4	4	5	4	4	5	4	3	5	7	7	7	7	7	6	5	5	5	6	3	3	2	2	6	5	5	6	5	6	5	5	4	5	3	3	4	3	6	6
1	1	3	3	4	4	4	7	7	6	5	4	5	1	6	5	6	4	4	7	7	7	7	5	3	4	5	6	5	6	6	4	5	5	6	6	6	6	6	6	6	6	5	5	5	4	5	6	6	5
1	2	5	4	4	5	4	5	5	5	6	5	6	5	7	4	4	4	5	7	7	7	7	7	6	6	6	6	6	4	6	4	4	5	6	5	6	7	7	7	7	6	5	5	1	4	1	3	5	6
1	3	3	4	3	3	3	6	5	6	6	6	5	4	6	3	5	5	2	6	7	7	7	7	7	6	6	6	7	5	3	4	4	4	4	5	5	5	5	5	5	4	5	3	5	4	6	6	4	7
1	3	5	2	2	2	1	7	6	6	6	2	2	5	5	4	4	4	4	5	5	6	3	6	7	5	5	5	5	5	3	1	3	5	6	7	6	7	7	6	5	3	3	4	5	5	5	5	4	7
1	2	3	4	3	3	2	6	7	7	5	5	1	5	6	6	7	5	7	7	7	7	7	7	7	5	6	7	7	6	4	2	2	3	6	6	4	7	7	5	5	6	3	4	5	6	7	7	7	7
1	1	4	3	2	2	2	3	4	4	4	5	2	4	5	2	5	5	6	6	6	6	6	6	6	4	5	5	6	6	1	1	6	6	4	4	2	7	6	4	4	4	4	4	4	4	4	5	5	4
1	2	4	4	3	5	4	3	4	5	5	3	4	6	7	3	4	5	4	7	7	7	7	7	7	7	7	7	7	7	7	7	7	7	7	7	7	7	5	6	6	6	5	5	5	5	5	5	5	6
1	1	4	3	4	3	3	4	6	7	6	5	2	7	7	4	4	4	7	7	7	7	7	7	7	4	5	6	6	6	6	1	1	1	1	1	1	4	4	4	4	5	6	5	3	3	2	2	4	3
1	3	5	5	4	4	4	7	6	6	6	6	4	4	7	6	7	7	7	7	7	7	7	7	7	7	7	7	7	7	7	7	6	6	7	7	7	7	7	7	7	7	7	7	7	7	7	7	7	7
2	2	5	4	5	4	3	4	4	5	4	4	4	6	7	4	5	5	5	7	7	7	7	7	7	7	7	7	7	7	7	7	7	7	7	7	7	5	3	4	4	5	5	4	4	4	4	4	4	5
1	3	4	1	2	1	1	7	6	6	6	4	4	4	7	4	7	7	4	7	7	7	7	7	7	4	7	7	7	7	1	1	1	1	7	7	7	7	4	7	7	1	1	1	1	1	4	4	7	7
1	3	3	3	4	3	4	4	4	5	4	4	4	4	7	7	7	7	7	7	7	7	7	7	7	7	7	7	7	7	7	7	7	7	7	7	7	7	7	7	7	5	5	6	5	5	2	4	4	4
1	3	5	2	2	2	3	7	7	6	7	7	4	3	7	6	4	5	4	6	6	7	7	7	5	6	5	7	6	4	4	4	5	5	6	6	5	6	6	7	7	4	5	6	5	6	6	6	5	5
1	2	3	4	4	4	5	6	5	5	4	5	3	4	3	4	3	4	3	6	7	7	6	6	7	7	7	7	7	6	4	3	4	3	6	6	5	6	6	6	6	5	5	4	4	4	4	4	4	4
1	2	4	4	4	1	3	7	6	6	5	6	5	5	5	1	7	4	5	7	7	6	7	7	7	4	5	7	7	7	6	5	5	1	5	6	7	6	6	5	5	7	5	4	6	4	5	6	2	5
1	1	7	6	6	6	5	6	4	5	4	3	3	5	5	4	4	4	7	6	7	7	6	5	6	6	6	6	6	6	6	6	6	6	6	6	5	7	7	5	6	2	2	4	3	5	5	5	5	4
1	2	4	4	5	4	3	5	5	4	4	4	5	5	4	4	5	5	5	5	5	5	6	6	5	5	5	6	6	4	3	3	3	4	4	4	4	5	5	5	5	5	5	5	5	4	4	5	5	5
1	1	4	2	3	3	3	7	7	7	7	6	3	4	4	4	4	4	4	6	6	6	7	6	6	6	6	6	6	5	5	4	5	4	4	5	5	5	6	6	6	6	6	6	4	5	4	4	4	5
1	3	3	4	4	5	2	5	4	3	4	5	4	5	5	4	3	3	4	5	4	4	3	6	6	5	4	3	4	4	4	3	4	5	3	3	3	3	3	3	4	4	3	5	3	5	5	3	3	4
1	3	3	2	2	4	4	6	6	5	6	6	2	5	3	2	1	1	1	5	4	7	6	6	6	5	5	7	6	4	4	5	5	4	5	5	4	5	5	5	4	7	6	6	2	6	5	7	5	3
1	1	3	3	2	2	2	7	6	6	6	5	3	6	5	4	6	6	4	7	7	7	7	7	7	6	3	6	6	6	5	3	4	4	6	6	4	6	6	6	6	6	6	6	6	6	7	7	7	7
1	1	7	7	7	7	7	4	3	3	4	4	7	7	1	1	1	1	1	7	7	7	7	7	7	7	7	7	7	7	7	1	1	1	7	7	7	7	7	7	7	7	7	7	7	7	7	7	7	7
1	1	1	2	4	3	2	7	7	7	7	5	2	4	4	4	4	4	4	7	7	7	7	7	7	5	6	6	7	4	3	3	3	2	7	7	7	3	6	6	6	6	5	4	6	6	4	7	7	7
1	2	6	4	4	3	3	6	6	5	5	5	4	6	5	5	5	4	4	6	6	6	6	6	5	6	6	7	6	6	6	6	6	6	6	6	6	7	7	7	6	5	5	5	6	6	6	6	6	6
1	3	4	3	1	1	1	7	7	6	6	3	1	5	4	1	5	5	5	5	6	6	7	7	7	4	1	7	7	4	3	4	5	3	6	6	6	7	7	4	5	4	5	1	7	7	5	4	7	7
1	2	3	4	4	4	4	6	6	7	6	6	2	6	3	4	4	4	5	7	7	7	7	7	7	7	7	7	7	7	5	5	4	4	6	6	4	7	7	7	7	7	5	2	4	5	7	7	7	4
1	1	5	5	4	3	5	4	4	4	4	6	2	5	5	4	6	7	6	7	6	5	5	6	5	3	6	6	7	7	4	5	6	3	6	7	4	7	7	5	6	4	4	3	7	7	7	7	7	7
1	1	5	2	3	3	3	4	4	6	6	2	1	4	1	1	3	5	5	7	7	7	7	7	7	7	4	5	7	6	1	1	2	4	4	4	4	5	4	7	7	1	1	5	7	7	6	7	7	7
1	1	2	2	1	3	3	7	7	7	6	7	5	6	5	1	3	3	4	7	7	3	6	7	7	5	4	6	6	6	6	6	6	6	5	5	4	6	6	6	6	2	2	3	7	7	7	7	7	4
1	1	2	5	4	2	2	7	7	7	5	6	3	5	1	3	3	3	4	5	5	6	6	6	6	7	5	7	7	5	4	3	5	3	6	6	6	6	7	6	6	1	3	3	7	7	5	7	7	4
1	1	3	5	4	5	2	7	7	7	7	5	3	7	7	1	7	7	7	7	7	7	7	7	7	7	7	7	7	7	7	7	7	7	7	7	7	7	7	7	7	7	2	1	7	7	7	7	7	7
1	2	5	3	4	3	3	7	7	5	5	5	4	6	4	4	6	6	6	6	5	6	7	7	6	5	7	7	6	4	4	3	4	4	6	6	5	7	7	6	6	5	5	5	6	3	5	6	5	5
1	2	3	3	4	3	3	7	7	6	5	4	3	4	4	1	6	5	5	7	7	7	6	5	6	4	5	5	5	5	3	2	2	2	6	6	5	4	5	4	4	4	3	5	4	3	2	2	5	4
1	2	4	4	3	3	2	6	7	5	3	4	4	4	7	4	2	2	4	7	7	7	7	7	7	6	6	7	7	5	6	5	6	6	7	6	6	6	6	6	6	6	6	7	7	6	6	6	6	7
1	2	4	4	3	4	4	7	7	7	7	7	4	7	7	7	7	7	7	7	7	7	7	7	7	7	7	7	7	7	3	3	5	7	7	7	7	7	7	7	7	7	7	7	5	7	7	7	7	7
1	1	3	5	4	3	2	7	7	6	7	4	2	6	3	5	3	5	5	6	5	5	5	6	5	6	6	7	6	6	4	3	4	4	6	6	6	5	5	5	6	7	7	6	7	5	7	4	5	7
1	1	7	7	7	7	7	4	6	5	6	6	6	5	7	7	7	7	5	6	6	5	6	4	6	5	6	6	6	5	7	3	6	4	7	7	6	7	7	7	7	5	6	7	5	6	6	6	6	6
1	1	4	1	5	5	4	1	4	7	7	7	7	4	4	6	6	6	7	7	7	6	5	2	3	7	7	7	4	5	4	3	4	4	4	5	1	7	7	5	6	5	7	7	3	4	6	4	3	4
2	2	5	3	3	4	4	5	6	6	6	5	3	7	5	5	7	6	1	4	4	5	5	5	5	5	5	5	5	5	3	4	4	4	7	7	7	7	7	7	7	7	7	7	7	7	7	7	7	7
1	1	2	2	3	3	2	5	6	6	6	2	2	4	5	3	5	5	4	6	5	4	6	6	6	4	4	5	5	4	3	2	2	2	5	5	5	4	5	6	4	5	5	6	4	5	5	3	5	3
1	1	5	5	5	4	4	3	5	4	5	5	5	4	6	5	4	4	5	5	6	6	6	5	5	4	5	5	6	6	5	4	4	4	6	5	5	5	6	6	5	5	4	5	6	5	5	4	5	5
1	2	4	4	4	3	5	5	4	4	2	5	5	6	6	7	4	5	4	2	5	5	7	1	3	3	4	4	5	5	5	3	3	4	5	4	5	4	5	5	5	3	7	6	7	5	5	3	4	5
1	2	4	3	2	2	2	6	5	6	5	5	4	5	4	3	5	5	5	6	6	6	6	6	6	5	7	7	7	7	4	4	5	6	7	7	7	6	6	5	6	6	5	6	5	6	5	7	6	6
1	2	5	6	5	2	7	5	6	6	6	6	4	4	4	1	4	4	1	7	7	7	7	7	7	7	7	7	7	7	7	7	7	7	7	7	7	6	6	6	6	6	5	7	1	3	5	6	5	6
2	3	1	2	2	2	3	5	5	5	5	1	4	3	4	4	4	4	7	7	7	7	7	7	7	7	7	7	7	7	7	7	7	7	6	5	4	6	6	5	4	4	5	5	4	6	5	3	3	4
1	3	4	4	4	5	5	6	5	6	7	6	3	5	6	6	5	6	5	5	4	6	6	6	6	5	6	6	6	5	4	5	4	4	7	7	6	5	5	4	5	5	5	6	3	4	4	4	5	5
1	2	4	3	4	5	5	6	5	4	5	4	2	4	5	3	3	5	5	6	6	6	5	6	5	4	6	5	3	5	5	6	3	4	6	6	4	4	4	6	5	4	5	4	3	3	2	3	3	2
2	2	5	5	5	5	5	5	6	6	6	6	6	6	6	6	6	6	6	7	7	7	7	7	7	6	6	7	7	7	4	4	5	5	7	7	7	6	6	6	6	6	6	6	6	6	6	6	6	6
1	2	5	5	5	5	5	5	5	5	5	5	5	5	2	7	4	4	3	7	7	7	7	7	7	6	6	6	6	6	6	6	6	6	6	5	7	5	5	6	6	6	6	6	4	5	4	4	4	5
1	4	4	4	3	3	2	5	5	5	5	4	4	5	3	2	3	3	2	2	2	3	2	4	4	3	3	4	3	4	2	2	2	2	4	4	3	5	4	5	4	3	2	2	4	3	6	6	5	5
1	1	3	4	6	5	4	7	6	5	5	5	4	5	6	4	4	5	4	4	5	4	5	6	6	6	7	6	6	6	6	6	6	6	6	6	6	7	7	7	6	7	6	6	7	6	5	4	6	5
1	1	5	3	5	5	4	4	5	6	4	4	5	4	4	5	5	4	5	5	5	6	6	7	5	4	6	7	6	6	3	1	5	5	5	5	4	7	6	4	5	5	5	5	4	4	4	5	5	5
1	1	5	3	3	3	3	3	5	5	5	5	4	4	4	5	5	5	5	5	5	5	5	5	5	5	6	7	6	5	4	3	4	4	6	6	6	7	7	6	4	5	5	4	4	4	5	3	5	5
1	1	4	2	4	4	2	5	5	5	6	4	2	7	4	2	7	4	5	7	7	7	7	7	7	5	7	7	7	7	5	7	5	4	6	6	6	7	7	7	7	7	7	7	7	7	5	5	6	6
1	3	3	5	4	5	2	3	3	4	4	3	3	3	4	3	4	3	5	4	7	6	6	6	5	5	5	5	4	5	4	5	5	5	5	5	5	4	5	5	5	5	4	5	5	5	5	5	4	4
1	3	2	4	2	2	2	7	7	5	6	4	3	5	4	5	5	5	5	5	5	6	6	6	6	5	6	5	5	6	5	6	5	4	4	5	7	5	4	6	6	6	5	6	5	5	6	5	5	6
1	1	3	3	2	2	2	6	6	6	6	3	1	5	3	3	4	5	2	7	7	7	7	7	7	7	7	7	7	5	5	3	5	3	5	5	5	7	7	7	7	7	7	5	7	7	6	7	7	7
1	2	4	3	5	4	3	5	4	4	4	4	5	6	4	4	4	4	4	6	6	6	6	6	5	4	4	5	4	4	4	4	4	4	6	6	4	4	4	4	3	4	3	4	5	5	4	4	5	5
1	1	4	5	4	7	5	6	6	5	4	6	7	5	6	5	6	5	4	7	7	7	7	6	6	6	5	7	7	7	5	7	5	6	7	4	7	6	6	5	7	5	6	7	6	6	6	6	7	7
1	3	7	2	4	4	4	7	5	6	5	6	3	6	5	4	4	7	7	4	5	3	6	6	6	5	7	6	5	5	4	4	3	6	7	7	6	7	7	7	6	7	1	1	6	2	3	7	1	6
2	4	5	6	5	5	4	5	5	5	5	6	6	5	6	6	6	6	6	6	5	6	6	7	7	5	6	5	6	5	4	4	4	4	6	5	5	4	5	5	5	5	5	6	4	5	5	5	5	5
1	3	6	6	6	5	5	3	4	4	3	4	3	3	3	3	3	3	7	7	7	7	4	6	4	4	5	7	7	7	5	7	4	7	3	4	1	7	5	4	3	3	1	1	1	7	7	5	1	2
1	3	7	7	7	5	5	7	7	7	7	7	7	7	7	7	7	7	7	7	7	7	7	7	7	6	5	7	7	7	6	6	7	7	5	5	5	5	6	4	5	3	3	3	3	2	2	2	4	4
1	1	4	4	3	3	3	6	5	5	4	4	4	4	4	5	5	5	7	7	7	7	7	7	7	6	5	6	6	6	4	4	5	5	6	6	6	7	7	6	6	6	6	7	4	4	3	4	4	5
1	3	3	4	3	4	3	6	6	6	6	6	2	4	4	4	6	6	6	7	7	7	7	7	7	6	6	7	7	7	4	4	4	4	6	6	6	7	7	7	6	5	6	5	5	6	6	7	6	7
1	1	5	6	6	7	7	7	7	7	7	7	7	7	7	6	7	6	7	4	4	4	4	4	4	5	5	7	5	6	6	7	6	6	6	6	6	7	6	6	6	5	5	4	5	5	5	5	4	5
1	1	2	2	3	3	3	7	6	6	6	5	1	3	3	3	5	4	5	6	6	6	7	6	7	7	7	7	7	7	3	2	3	4	7	7	7	7	7	7	7	4	4	5	5	7	6	6	6	6
1	2	5	4	4	2	2	4	3	4	5	6	3	4	4	5	5	5	3	6	4	5	2	3	4	4	5	5	4	3	3	4	4	4	4	4	5	6	4	5	4	4	5	4	6	4	4	4	6	5
1	1	3	3	4	3	3	4	4	5	5	5	4	5	4	1	5	5	5	6	6	6	7	7	6	4	5	6	6	6	4	4	4	4	5	5	5	5	5	5	4	4	4	4	4	5	6	6	5	5
1	4	3	3	4	3	3	2	3	5	3	3	4	4	3	3	4	4	4	6	6	6	1	1	2	3	4	3	4	4	4	4	4	4	4	4	4	6	4	3	3	4	4	4	4	4	4	4	4	4
1	2	3	1	3	2	1	7	4	5	5	3	2	4	5	5	5	2	1	5	5	5	6	5	5	5	6	4	6	6	4	3	3	3	5	5	5	7	7	7	7	2	2	1	7	7	4	4	4	5
1	4	6	4	4	2	3	2	3	3	3	5	5	7	7	5	5	5	5	6	6	6	6	6	7	7	7	7	7	6	6	6	6	6	6	6	6	7	7	7	6	6	6	6	6	5	4	5	5	5
1	1	5	7	6	6	3	1	7	5	5	7	7	7	7	4	1	1	1	7	7	7	7	7	1	7	7	7	7	7	7	1	1	6	7	7	7	7	7	7	7	7	7	6	7	7	7	5	5	5
1	1	4	3	4	4	5	6	6	5	5	4	5	6	7	5	4	3	4	6	5	6	6	6	5	7	6	7	6	7	7	6	6	5	6	7	6	7	7	7	7	7	6	7	6	7	6	6	6	6
1	1	3	5	3	3	3	5	6	3	4	4	5	5	7	4	4	6	6	7	7	7	5	6	7	5	5	5	7	4	6	1	6	4	7	7	7	7	6	7	7	7	4	6	3	4	4	5	7	7
1	1	1	4	6	6	4	7	7	5	5	5	6	6	7	5	3	3	1	1	1	7	7	7	7	7	7	5	5	7	1	1	1	5	7	7	7	4	7	7	7	7	4	4	1	1	1	1	3	1
1	2	3	3	4	4	3	6	6	5	5	3	4	4	4	3	5	6	6	6	6	6	6	6	6	5	5	6	5	4	3	3	4	4	4	4	4	4	4	4	4	4	4	4	2	2	5	4	5	2
2	2	1	2	2	2	2	6	6	6	5	4	4	5	5	5	6	6	5	6	6	6	5	5	5	6	6	6	6	5	2	2	4	4	5	5	4	6	6	6	6	4	4	4	4	4	4	4	4	6
2	2	2	2	3	3	2	6	5	4	4	4	3	6	6	4	5	5	6	4	4	5	3	5	4	5	6	7	7	6	4	2	4	4	4	5	4	5	5	4	4	4	4	4	1	1	1	1	5	5
1	1	3	3	3	3	3	5	5	6	6	4	3	6	6	4	4	4	4	6	6	6	5	5	6	5	5	5	5	5	3	3	3	3	5	5	3	6	6	5	5	5	5	5	4	4	6	6	5	6
2	1	4	3	4	3	3	5	5	4	5	4	3	6	5	4	7	7	7	7	7	7	7	7	7	7	7	7	7	7	5	1	6	5	7	7	7	7	7	6	6	7	7	6	5	5	5	6	5	6
2	3	6	4	3	3	4	6	4	5	4	5	4	4	6	4	6	6	6	5	5	6	6	6	5	5	6	6	5	5	4	4	4	4	6	6	6	6	6	6	5	5	6	6	6	5	5	5	6	6
2	4	6	6	5	5	6	6	6	6	6	6	7	7	7	6	7	7	7	7	7	7	7	7	6	6	7	7	7	7	6	4	5	5	7	7	7	7	7	7	7	7	7	7	7	7	7	7	7	7
1	2	2	2	2	1	1	6	5	6	6	6	5	6	7	7	6	6	7	6	7	7	6	6	6	6	6	6	5	5	3	1	3	1	5	6	5	6	6	6	6	4	3	3	3	7	5	5	7	7
1	1	4	3	5	5	4	4	3	3	4	3	5	6	6	5	6	5	4	5	5	4	6	5	6	6	6	5	5	5	3	5	6	6	5	6	6	7	7	6	7	6	6	6	7	6	6	7	6	5
1	3	4	4	5	4	4	6	5	5	4	5	3	4	5	4	5	5	5	6	4	4	4	4	4	5	5	5	4	4	3	3	3	3	5	4	4	5	5	5	5	5	5	2	2	1	2	4	3	4
2	3	3	3	4	2	3	4	3	5	5	7	3	5	4	4	5	5	4	6	5	7	7	7	7	4	4	4	6	4	3	3	4	4	5	5	5	6	6	6	6	6	7	6	6	6	3	6	6	7
1	3	5	3	2	4	2	5	6	6	6	6	6	5	6	3	6	6	6	7	7	7	7	7	7	3	7	7	7	7	4	4	4	6	6	7	6	6	6	6	5	4	5	5	5	6	5	6	5	5
1	2	2	2	2	3	2	2	2	2	5	5	4	5	5	5	6	6	5	7	7	7	7	7	7	6	6	7	7	6	2	1	2	1	5	5	5	5	5	5	4	5	5	4	6	6	4	5	6	4
1	2	4	4	4	4	7	7	7	7	7	7	5	7	7	5	7	7	7	7	7	7	7	7	7	7	7	7	7	7	7	7	7	7	7	7	7	7	7	7	7	7	7	7	7	7	7	7	7	7
1	3	1	2	1	3	2	6	6	5	4	4	5	5	7	4	4	5	5	6	7	7	7	7	7	4	6	7	7	7	4	4	4	2	6	6	6	6	6	6	6	6	5	5	5	4	6	6	6	6
1	3	1	2	5	4	5	6	5	6	5	4	5	6	4	5	5	5	6	6	5	5	6	5	6	4	5	6	6	6	5	5	6	5	5	6	5	7	7	7	7	6	7	5	4	3	4	4	6	4
1	1	4	5	4	4	5	4	4	3	4	4	4	5	4	5	5	4	6	6	6	5	6	6	5	6	6	5	5	5	5	6	7	5	5	6	5	5	6	6	5	6	5	4	3	5	6	6	6	6
2	1	4	5	5	5	4	4	5	4	4	5	4	6	5	4	6	6	5	5	5	4	5	4	3	4	4	5	5	5	3	3	5	4	4	6	6	5	5	6	5	6	5	4	5	5	6	5	5	6
2	4	6	4	4	4	3	4	3	3	3	3	4	4	5	6	6	6	5	6	7	7	7	7	7	6	6	6	7	6	4	4	4	4	6	5	6	6	6	6	5	5	5	5	5	5	6	5	4	5
1	4	4	4	5	5	3	5	3	3	3	6	5	6	6	5	4	4	5	6	6	7	7	7	7	7	7	7	7	6	5	5	6	5	6	6	6	7	7	7	7	5	5	5	7	7	7	7	7	7
1	2	3	2	3	1	2	3	2	3	2	2	4	4	4	1	5	4	1	7	7	7	7	7	7	6	5	6	5	4	5	1	5	4	4	7	7	7	7	7	7	6	6	6	5	5	6	7	7	7
1	3	4	5	3	3	1	2	2	2	2	2	2	3	3	3	5	4	3	7	6	7	6	6	4	6	5	6	6	5	3	3	4	7	7	7	7	7	7	7	6	6	6	6	7	7	7	7	7	7
1	1	3	4	3	4	3	3	2	2	2	6	7	6	7	6	3	3	4	7	7	7	7	7	7	7	7	7	7	7	7	2	5	5	7	7	7	7	7	7	7	5	4	5	6	7	7	7	7	7
1	2	3	4	2	3	1	1	2	2	2	1	4	5	4	4	6	6	2	6	6	7	7	7	7	6	6	7	7	7	3	3	3	1	7	7	7	6	5	6	6	7	7	4	4	5	4	4	6	6
1	1	5	5	6	6	6	2	2	2	2	2	6	6	6	6	5	5	5	6	7	7	7	7	7	6	6	5	5	6	6	4	4	4	4	6	6	6	6	6	5	5	6	5	5	4	4	6	5	5
1	2	4	4	5	4	3	5	4	4	3	3	4	5	4	6	6	5	5	7	6	6	5	5	7	4	7	7	7	6	5	4	6	5	6	7	7	7	7	6	6	4	3	3	7	5	3	7	4	5
1	2	3	3	4	4	3	3	3	3	3	3	5	4	5	4	5	5	4	3	3	4	4	4	6	4	4	4	5	4	4	4	4	4	6	6	4	5	5	6	6	5	4	4	3	4	3	4	5	4
1	3	4	4	4	4	4	4	4	4	3	3	4	4	4	4	6	6	4	6	6	6	6	6	6	5	5	6	6	6	6	6	6	6	6	6	6	6	6	6	6	6	6	6	6	4	3	4	4	4
1	2	5	1	3	3	4	2	3	3	4	2	5	4	7	4	4	3	7	6	5	5	7	7	7	4	6	7	7	5	3	3	5	5	6	6	4	5	4	6	6	5	5	7	5	3	4	7	7	7
1	1	6	4	5	5	6	4	4	5	5	3	5	5	3	4	6	5	5	6	7	4	4	6	7	5	7	6	7	6	4	3	5	5	7	7	7	5	6	6	6	6	6	6	7	7	6	6	6	7
1	3	4	4	4	4	2	4	3	3	3	2	5	5	4	6	6	4	4	6	6	6	6	6	6	6	6	6	6	6	5	5	5	5	5	5	5	6	6	6	6	6	5	4	7	5	6	5	4	6
1	1	2	3	3	2	3	2	2	2	1	5	5	5	4	5	5	6	5	7	7	7	7	6	6	5	7	7	6	5	4	3	3	4	7	7	7	7	7	7	7	6	4	3	6	7	7	7	7	7
1	1	7	7	6	6	5	5	4	4	4	4	4	6	4	4	4	4	4	6	6	6	7	6	6	6	5	5	5	6	6	6	6	6	6	6	6	7	5	6	6	6	5	5	6	6	7	6	7	7
1	3	4	5	3	5	6	5	4	5	4	5	6	4	7	6	7	7	5	7	6	6	5	7	7	5	3	4	5	4	4	5	6	6	6	6	6	5	6	6	4	7	6	7	5	4	5	7	5	7
1	3	7	5	5	5	6	6	6	5	5	6	5	7	6	5	7	7	6	4	5	4	4	4	3	5	6	5	5	6	5	5	5	6	6	6	6	5	6	7	5	6	6	5	6	5	5	5	5	5
1	1	6	6	6	6	7	6	7	7	7	6	7	6	6	6	6	7	6	7	6	7	6	6	6	7	7	7	7	6	7	2	6	4	6	7	7	7	7	7	7	7	6	6	6	7	7	7	7	7
1	1	5	3	6	4	4	4	4	5	4	3	4	5	2	2	5	5	4	5	5	4	4	4	4	4	3	5	5	4	5	3	5	3	5	5	5	6	6	6	6	5	4	6	5	6	5	6	6	6
1	2	3	2	3	3	2	3	2	4	3	4	3	6	4	6	6	6	3	7	7	7	7	7	7	5	7	7	6	6	6	2	6	5	6	6	6	7	7	7	7	7	7	7	7	7	7	7	7	7
1	3	7	7	5	6	4	3	6	7	6	3	2	5	6	4	3	4	5	4	5	4	5	5	6	7	7	6	5	6	4	5	6	5	6	7	6	6	7	6	5	6	7	7	7	7	6	5	5	6
1	2	6	6	6	6	5	5	5	6	6	5	5	6	5	4	4	4	5	5	5	5	5	5	5	6	6	6	6	6	5	5	5	6	6	6	7	7	7	6	6	7	7	7	7	6	6	7	1	5
1	3	3	3	4	4	3	4	4	3	4	5	5	6	6	3	6	4	5	4	6	6	5	5	4	5	7	6	7	7	5	6	4	7	6	7	7	5	7	7	7	5	6	6	7	6	5	7	7	7
1	2	4	4	6	4	1	2	4	4	5	2	7	5	3	4	7	7	6	6	7	7	7	7	7	3	6	7	6	7	2	1	4	4	4	6	6	7	7	7	7	3	3	1	7	7	7	7	7	4
1	4	3	4	5	3	3	3	3	4	5	3	4	5	6	5	6	5	4	7	7	7	7	7	7	7	7	7	5	4	4	5	4	4	5	5	4	5	5	6	6	5	5	5	4	2	2	2	5	4
1	5	3	2	3	3	3	2	4	3	3	4	3	3	2	2	3	3	3	6	6	6	6	6	6	6	6	6	6	6	5	5	5	5	6	6	6	4	4	4	4	4	3	2	2	3	3	5	5	4
1	3	4	4	2	3	2	3	3	3	4	4	4	5	1	4	4	4	3	2	2	6	5	6	6	4	3	6	6	1	4	4	3	1	3	7	1	4	4	4	4	4	3	3	5	4	6	6	7	4
1	3	5	6	4	3	1	3	1	3	1	7	4	5	4	4	5	5	6	7	7	7	7	6	7	7	7	7	7	7	7	4	4	4	7	7	7	6	7	6	6	7	5	4	5	5	7	7	1	4
1	1	3	4	3	2	3	3	3	3	3	2	6	5	3	5	5	5	6	7	7	7	7	7	7	7	6	6	6	4	6	3	6	6	6	6	6	7	7	7	7	7	7	7	7	7	7	7	7	4
1	2	3	3	4	4	3	3	4	3	4	3	4	4	4	2	5	5	6	5	6	6	2	4	6	4	5	5	5	6	3	1	2	1	6	6	5	7	6	6	6	6	3	3	3	4	4	5	6	6
1	3	4	5	2	3	1	1	2	1	2	2	1	2	4	4	4	3	3	7	7	7	7	7	7	7	7	7	7	5	5	5	5	5	4	4	4	7	7	7	6	6	6	6	6	5	5	5	5	6
2	1	7	7	4	6	5	5	3	3	4	3	6	7	6	6	6	6	7	7	7	7	7	7	7	7	7	7	7	7	5	4	5	4	7	7	6	7	7	7	7	7	7	5	5	4	7	7	7	7
1	2	3	3	3	1	1	1	2	3	2	3	5	3	3	4	5	4	5	6	6	6	5	4	5	4	6	6	6	5	3	3	1	1	4	5	5	4	4	4	4	3	5	3	3	3	5	4	6	5
1	4	7	4	4	4	3	4	3	3	4	6	5	4	5	3	5	4	5	6	5	6	5	5	4	5	6	6	6	7	5	5	4	3	4	4	4	3	4	4	5	5	5	5	4	4	3	3	4	4
1	4	4	4	3	3	3	2	1	2	2	1	3	2	3	3	4	4	4	5	5	6	6	7	7	7	6	7	7	6	4	5	5	6	7	6	6	6	7	7	6	6	6	5	5	5	6	6	5	5
1	3	4	4	2	2	2	5	1	2	1	7	3	5	4	4	5	5	5	7	6	7	6	6	7	4	6	7	6	5	4	4	5	3	5	5	5	6	6	6	6	5	4	4	5	4	4	6	4	5
1	3	5	7	4	4	4	4	3	4	4	2	3	4	2	5	5	5	4	7	7	7	7	7	5	6	5	7	7	6	3	3	5	4	7	7	7	7	7	7	7	6	6	5	5	5	7	7	6	7
1	3	5	5	5	4	4	3	3	3	3	3	6	6	5	6	6	6	7	7	7	7	7	7	7	7	7	7	7	7	5	5	5	7	7	7	7	7	7	7	7	7	6	7	6	6	6	7	7	7
1	4	3	1	1	1	2	3	1	3	2	4	3	1	2	5	6	6	6	7	7	7	7	7	7	5	5	6	6	4	5	4	6	5	7	5	6	5	5	6	6	5	4	3	5	5	4	4	5	5
1	1	4	5	7	5	4	3	5	6	4	3	5	7	5	6	6	6	2	7	7	7	2	6	5	2	5	6	6	3	3	3	4	2	7	3	6	7	7	4	5	5	6	6	4	4	3	4	6	6
1	1	5	4	5	3	3	5	3	4	3	3	6	5	2	5	5	5	5	6	6	6	6	6	6	6	6	6	6	6	3	3	4	4	6	6	6	7	7	7	7	7	7	5	6	7	5	5	7	7
1	1	4	4	7	5	4	3	3	4	4	3	4	6	4	3	4	4	4	7	7	7	7	7	7	5	7	7	7	4	2	1	2	4	5	5	5	7	7	7	7	4	4	3	5	7	3	7	6	4
1	3	1	2	3	3	3	4	1	3	2	4	3	5	3	6	1	2	3	6	7	7	7	7	7	7	6	7	7	1	4	3	1	2	7	7	7	7	7	7	7	7	7	7	6	7	6	7	5	6
1	3	5	6	4	6	5	5	5	4	5	6	5	5	6	4	5	6	5	6	6	5	7	5	4	5	7	6	5	6	7	7	5	6	6	5	5	5	6	7	7	6	4	5	5	6	5	6	6	7
1	3	6	6	6	6	5	4	4	5	4	5	4	5	4	6	4	6	4	4	6	5	4	5	6	7	5	5	5	5	5	6	5	6	5	5	5	5	6	6	6	6	6	5	5	4	4	5	4	5
2	3	5	4	7	7	6	5	5	6	2	3	4	7	4	6	6	7	6	6	6	7	7	7	6	5	6	6	6	6	4	4	3	6	6	6	6	7	7	7	6	6	4	4	4	5	4	5	5	5
2	2	5	5	5	6	4	5	5	4	4	5	4	4	5	5	4	4	5	4	5	6	6	5	7	7	5	6	5	5	6	4	5	5	7	7	7	5	5	5	5	5	5	4	6	6	6	5	5	6
1	2	5	4	4	4	4	3	3	5	4	4	5	4	3	5	6	4	5	3	4	4	5	5	6	5	6	5	5	5	5	4	6	5	5	6	5	6	5	4	5	5	5	6	4	5	4	5	5	5
1	2	6	6	6	6	6	6	6	5	4	5	6	6	6	6	7	6	6	6	6	6	6	6	6	6	6	6	6	6	6	6	6	6	6	5	6	7	6	6	6	7	6	6	6	6	6	7	6	7
1	1	7	7	7	7	7	6	5	7	6	7	7	5	7	6	7	6	7	6	5	7	6	7	6	7	7	6	5	6	7	7	7	6	5	7	7	7	7	7	6	7	5	7	6	7	7	6	6	7
1	1	4	3	5	4	3	3	3	4	4	4	5	6	2	6	6	6	6	6	6	6	5	5	4	4	5	5	4	4	7	6	5	5	5	5	5	4	4	5	5	5	5	4	4	5	3	2	7	7
2	3	1	1	3	2	1	1	1	1	1	1	1	3	1	1	1	1	1	7	7	7	5	6	7	6	6	7	7	5	4	4	5	5	6	6	6	6	6	6	5	6	7	6	5	5	4	3	4	4
1	1	3	1	4	4	2	3	1	2	2	2	6	6	4	4	4	4	4	6	6	6	6	6	7	6	7	7	7	5	2	1	3	1	6	6	6	7	7	7	7	7	7	7	7	5	7	1	7	3
1	1	1	7	5	3	2	4	3	4	2	4	6	3	3	2	4	4	6	6	3	5	4	6	7	5	4	5	2	5	5	6	6	6	2	5	7	5	4	3	1	3	4	7	1	3	4	4	5	6
1	2	5	3	3	4	2	6	7	5	4	5	2	6	1	5	4	3	7	7	6	5	5	5	4	4	7	6	6	3	2	6	1	2	5	6	5	7	7	7	7	2	4	4	5	6	7	7	7	7
1	2	4	7	6	4	4	2	1	1	1	1	4	7	5	3	6	4	4	6	3	5	5	6	3	5	1	4	2	5	3	5	1	3	2	3	6	2	6	4	4	6	3	4	5	4	3	2	1	4
1	2	3	7	5	5	6	1	2	1	2	4	3	6	3	5	4	5	6	4	5	6	3	3	5	2	4	5	3	4	2	2	4	3	5	3	4	7	5	4	5	3	5	3	4	3	6	7	7	4
1	2	4	7	2	6	5	2	2	4	2	2	3	4	3	6	5	4	5	7	7	7	7	7	6	5	7	7	6	6	4	6	5	5	7	7	7	7	7	7	6	6	5	5	7	7	7	6	7	6
1	1	5	5	5	4	4	4	4	4	4	5	5	5	6	6	6	6	6	6	6	6	6	6	6	6	5	5	5	5	4	4	3	4	6	6	6	6	6	6	6	6	6	6	5	5	5	5	5	5
1	1	2	3	4	2	4	2	1	1	1	4	3	7	4	7	7	5	3	7	7	7	7	7	7	7	7	7	7	7	1	1	7	5	7	3	1	7	7	6	4	7	4	4	7	7	7	7	7	7
2	4	4	3	4	2	5	6	2	7	3	5	3	2	6	5	3	2	6	5	3	5	1	2	4	6	7	7	7	6	3	3	3	3	2	5	6	4	4	5	5	6	4	7	4	3	4	4	6	5
1	2	2	4	5	2	4	3	4	5	3	4	2	3	4	3	5	2	3	4	3	4	4	2	3	4	2	3	2	4	4	2	3	2	6	4	3	7	6	5	6	6	7	7	4	4	5	4	5	5
1	2	5	3	3	4	4	2	2	3	2	5	5	5	3	3	3	4	4	5	5	4	5	4	5	4	5	4	6	3	4	4	5	6	4	3	6	4	6	5	4	3	4	5	3	4	3	6	4	5
1	3	3	2	3	2	2	3	3	2	2	5	4	4	3	3	4	3	3	6	6	5	4	4	3	2	3	4	4	4	3	3	4	4	6	6	4	5	5	5	5	5	5	4	3	3	4	4	5	5
1	3	5	5	6	5	4	3	3	3	3	3	3	4	4	5	4	3	3	4	7	7	7	7	7	7	4	4	5	3	4	3	4	3	3	4	3	4	3	4	3	4	3	4	3	5	4	3	3	4
1	5	3	3	2	2	3	2	2	2	2	2	3	2	2	3	4	4	4	6	6	6	5	4	5	3	4	6	6	2	1	1	1	1	6	5	5	6	6	6	6	5	4	3	2	2	2	4	6	6
2	1	4	2	3	4	3	4	4	3	4	5	4	4	3	3	3	3	4	3	3	2	2	3	4	4	7	7	7	4	6	7	7	7	5	7	4	7	7	7	3	4	3	3	3	4	6	5	3	4
1	3	4	5	3	3	2	3	2	2	3	5	4	4	3	4	4	4	5	6	6	6	6	6	6	5	6	6	6	6	5	5	6	6	5	5	5	6	6	6	5	5	5	5	5	3	4	4	4	4
1	3	2	3	3	4	3	3	2	3	3	3	4	6	4	4	6	6	6	6	7	7	5	6	5	5	6	7	6	3	2	2	2	2	5	5	5	7	7	7	5	5	6	6	6	7	7	7	7	7
1	2	5	1	3	3	3	3	1	3	3	3	7	5	1	5	1	1	1	7	7	7	7	7	7	5	5	7	7	7	5	1	5	5	5	5	5	7	7	7	6	6	4	4	7	5	6	7	6	4
1	4	6	5	4	4	4	3	3	2	3	4	3	5	4	5	5	5	5	7	7	7	7	7	7	7	7	7	7	7	5	6	7	7	7	7	7	7	7	7	7	7	7	3	7	7	5	7	7	6
1	3	5	5	4	5	3	2	2	2	2	2	5	5	4	4	4	4	4	6	6	6	6	6	6	6	6	6	6	6	4	4	5	5	6	6	6	6	6	6	6	6	4	4	5	5	5	6	6	6
1	3	5	4	3	3	3	2	3	2	2	5	7	4	4	5	2	3	4	6	6	6	6	6	6	6	7	7	7	5	3	3	3	3	5	7	4	5	5	5	5	3	3	4	3	3	5	5	2	4
1	3	2	2	3	2	2	2	2	2	2	2	4	5	1	2	3	3	5	7	7	7	7	7	7	7	7	7	7	6	2	2	2	2	4	4	4	4	5	5	5	6	6	6	4	4	4	4	4	4
1	2	4	4	3	3	3	4	3	4	3	5	4	6	6	4	3	3	4	7	7	7	6	7	7	6	7	6	7	7	7	4	6	6	7	7	7	7	7	7	7	7	7	7	7	7	7	7	7	7
1	4	3	3	3	3	3	3	3	3	3	5	4	4	3	3	4	4	5	5	5	5	5	5	5	5	5	5	5	5	4	4	4	4	5	5	5	4	4	4	4	4	4	3	3	3	4	3	4	4
1	2	5	4	5	5	4	3	2	3	3	5	5	5	3	6	6	6	7	7	7	6	7	7	7	7	7	7	6	6	5	4	4	4	7	7	7	7	7	7	5	5	5	4	6	6	6	6	5	5
1	4	4	3	5	3	4	1	2	4	2	6	4	5	4	4	5	3	4	6	6	6	6	6	6	6	6	6	6	6	5	5	5	5	6	5	5	6	6	5	5	5	5	4	6	5	4	4	2	3
1	3	6	6	6	5	5	5	5	5	5	6	6	6	5	5	5	5	5	5	6	6	6	6	5	5	6	6	6	6	4	4	5	4	6	6	6	6	6	6	6	6	6	5	6	6	5	5	5	5
1	1	5	6	6	5	4	4	4	4	4	4	5	6	4	5	6	6	6	6	7	7	6	6	6	6	7	6	6	5	4	4	5	5	6	7	6	7	6	6	5	5	5	5	4	4	4	5	4	5
1	2	5	4	4	5	2	3	3	5	5	5	4	2	5	6	2	4	5	3	4	4	4	4	5	6	2	3	3	4	4	4	4	4	2	4	4	1	1	2	3	3	5	6	4	4	4	4	6	5
1	4	5	5	5	5	4	5	5	5	3	3	6	4	2	4	4	4	5	4	4	5	3	5	5	3	4	5	5	5	3	5	4	7	6	6	6	7	7	7	7	7	7	4	4	4	5	5	5	6
1	4	5	5	4	5	3	3	4	4	4	3	5	4	4	3	3	2	5	7	7	7	7	6	7	7	7	7	7	6	4	4	4	4	6	7	7	7	7	6	6	5	4	4	6	6	7	7	6	6
1	6	7	7	7	7	7	7	7	6	7	6	5	4	1	2	6	6	6	7	7	7	7	7	1	7	6	7	7	7	1	1	3	4	7	7	6	7	7	7	7	6	5	3	2	5	7	7	7	6
1	1	5	5	4	4	2	1	1	1	1	1	4	4	1	1	7	7	7	7	7	7	7	7	7	3	5	5	5	7	1	1	1	3	6	6	6	7	7	7	7	6	7	5	5	5	5	6	4	5
1	1	7	5	6	6	6	5	7	6	6	5	6	7	6	6	7	5	6	7	6	6	7	6	6	7	7	5	6	5	5	6	6	5	7	7	6	5	6	7	7	6	5	6	6	7	5	6	7	5
1	1	4	4	5	5	4	5	4	4	4	3	6	7	5	4	3	5	5	6	6	6	6	6	6	3	5	5	4	4	4	4	4	5	6	6	6	5	5	5	5	4	3	6	6	6	5	5	6	6
1	3	4	4	4	5	6	6	6	6	6	6	4	4	4	4	5	5	7	7	7	7	7	7	7	7	6	7	7	7	4	3	3	3	4	4	4	5	5	5	4	6	6	6	5	5	5	5	4	4
1	4	4	2	4	4	2	4	2	4	2	6	4	4	3	3	4	2	4	7	7	6	6	6	7	7	7	7	7	7	3	2	4	4	7	7	7	6	6	6	6	7	3	1	6	5	6	6	6	6
1	2	5	1	6	4	1	3	2	2	2	2	3	6	3	4	4	4	6	7	7	7	7	7	7	7	7	7	7	7	5	5	5	5	7	7	7	7	7	7	7	7	7	1	5	5	6	7	7	7
1	4	5	4	6	5	5	3	3	2	4	5	4	4	4	5	4	5	5	4	5	4	5	5	4	4	7	7	7	7	7	6	7	7	7	6	7	5	6	6	5	5	6	6	5	6	6	6	5	6
1	3	5	4	5	4	4	2	3	3	2	3	5	6	4	5	6	6	6	7	6	6	5	6	6	6	6	6	6	5	2	2	2	2	6	6	6	5	5	6	6	5	4	5	2	3	2	2	3	4
1	2	1	2	3	1	2	1	1	2	1	2	4	5	2	2	4	4	4	7	7	7	4	5	7	6	6	6	6	5	1	1	6	2	4	4	4	5	5	6	6	6	3	3	1	1	1	1	1	2
1	2	7	5	4	4	6	3	3	4	3	3	4	6	4	6	6	6	6	6	7	7	7	7	7	7	7	7	7	7	5	6	6	6	7	7	5	6	6	6	5	5	5	4	7	6	7	7	6	6
1	2	1	2	7	4	2	1	3	6	3	3	4	6	5	5	6	4	4	7	7	7	7	7	7	7	7	7	7	5	1	1	1	4	7	4	4	7	7	7	7	4	4	2	5	6	7	7	7	5
1	2	2	3	6	3	4	4	4	6	4	3	4	5	1	4	3	4	4	4	4	4	3	4	4	5	4	5	4	5	4	5	3	4	4	5	6	4	5	6	5	4	5	4	6	5	4	6	5	4
1	1	4	3	5	5	2	2	2	2	2	2	2	7	4	5	7	6	6	7	7	7	7	7	7	7	7	7	7	6	6	2	6	6	6	6	6	7	7	7	7	7	7	7	7	6	4	4	7	4
1	1	3	3	7	3	2	4	2	3	2	3	7	4	6	6	6	3	5	7	7	7	7	7	7	2	7	7	7	7	1	1	1	1	3	5	5	7	7	7	7	6	6	5	4	4	4	4	7	7
1	1	4	2	3	4	3	4	4	2	3	2	4	4	4	5	5	7	4	7	7	7	7	7	4	4	7	7	7	4	6	4	7	7	5	7	4	7	7	7	4	4	4	6	7	7	4	4	6	7
1	3	3	5	3	2	4	2	2	3	3	4	5	4	2	4	3	3	3	2	5	4	6	6	5	5	5	5	5	3	2	2	2	2	4	4	4	4	4	4	4	4	5	5	6	6	6	6	6	6
1	2	7	5	5	5	1	6	6	6	7	7	7	6	6	7	7	7	7	7	7	7	7	7	7	1	7	7	7	4	5	5	7	5	7	7	7	7	7	7	7	7	7	7	7	7	7	5	5	7
2	2	5	6	6	6	5	6	6	6	6	5	6	7	6	7	6	5	6	7	6	5	6	6	5	6	5	6	6	5	6	6	5	5	5	5	5	7	6	6	6	5	6	6	5	6	6	5	6	7
1	1	7	5	4	4	3	3	3	3	3	4	3	4	4	5	4	3	4	3	3	4	3	3	3	3	4	4	5	5	4	4	4	5	5	5	5	6	6	5	6	6	6	6	5	5	4	4	6	6
1	3	1	1	2	2	1	7	4	1	1	1	1	4	4	4	4	4	4	1	1	1	4	4	1	4	4	4	4	2	1	4	4	1	1	4	4	4	4	4	4	4	4	4	7	7	1	7	7	7
1	4	1	1	1	1	1	1	1	1	1	1	1	1	1	1	4	4	4	4	4	4	4	2	2	2	4	4	4	3	3	2	1	1	5	4	3	5	5	4	4	4	4	3	3	2	3	2	3	1
1	2	6	6	6	5	6	5	5	5	4	4	3	7	7	6	6	6	6	6	6	6	6	6	6	6	7	7	6	6	4	4	4	6	6	6	6	7	7	7	7	7	7	5	5	5	4	4	6	6
1	1	7	5	3	5	3	7	7	7	7	5	4	6	5	5	5	6	7	7	5	6	6	6	6	5	5	7	6	6	6	6	5	6	6	7	5	7	6	7	6	5	7	7	6	7	6	7	7	6
1	4	5	6	6	5	4	4	4	5	5	4	4	6	5	4	6	4	7	4	5	6	6	6	6	5	6	7	6	6	5	5	5	6	7	6	6	6	6	6	6	6	6	6	6	6	6	5	7	6
1	1	5	6	3	5	3	5	3	3	5	3	4	6	6	5	6	4	5	3	3	4	5	5	6	5	7	7	5	5	4	5	4	4	5	5	5	5	4	5	3	7	7	5	6	6	5	2	6	3
1	3	7	3	5	5	3	7	7	7	6	5	7	7	3	5	5	5	7	7	7	7	7	7	7	4	6	6	6	6	4	4	4	4	6	6	6	7	7	7	7	7	7	7	5	2	5	2	5	7
1	1	7	3	1	5	7	1	7	7	7	1	6	7	1	1	7	7	1	7	7	6	7	7	7	7	7	7	6	4	5	1	3	1	3	7	5	7	7	7	7	5	7	7	4	1	1	7	7	7
1	1	7	3	7	4	3	7	7	7	7	1	6	7	1	1	7	7	1	7	7	7	7	7	7	7	7	7	7	7	7	3	7	7	7	7	7	7	7	7	7	7	7	7	6	7	7	7	7	7
1	2	4	3	4	3	2	6	6	6	6	5	3	4	4	5	5	4	6	5	5	5	4	4	6	5	4	6	6	6	5	3	5	5	5	6	5	6	5	5	6	5	5	4	5	5	5	6	4	5
1	1	6	2	5	1	2	5	7	6	3	2	1	3	4	5	7	7	7	7	7	7	3	5	4	1	5	3	5	1	4	3	4	3	2	4	6	5	5	3	6	5	4	3	2	2	6	5	5	6
1	5	7	2	5	4	4	4	5	4	4	4	4	6	5	5	4	5	4	4	5	4	4	5	4	5	6	6	6	7	4	4	5	4	4	5	5	6	6	6	5	5	5	5	5	6	5	5	6	5
1	2	5	5	4	4	4	5	6	6	6	6	3	3	4	4	4	5	5	5	3	3	3	3	3	3	2	2	2	4	2	2	2	2	6	6	6	6	6	6	5	1	1	1	1	1	3	3	4	4
1	3	6	5	5	5	4	7	7	6	5	6	3	5	5	6	6	6	6	6	6	6	4	5	6	7	6	6	7	6	6	6	6	7	7	7	6	7	7	7	7	5	5	4	6	6	6	7	7	6
1	5	6	7	7	6	6	7	6	7	6	7	6	6	7	6	7	7	7	6	6	6	7	7	7	7	5	6	7	6	6	7	7	7	6	6	7	6	6	7	7	5	6	7	5	4	7	5	5	6
1	4	4	3	4	3	3	6	5	6	4	5	3	5	4	5	7	5	6	5	5	6	5	4	6	5	4	6	5	5	5	4	3	4	7	7	7	5	5	7	7	5	6	4	7	7	4	5	4	5
1	1	5	5	6	4	5	4	5	7	7	7	6	7	7	7	6	6	5	7	7	6	6	7	6	7	7	7	7	6	6	6	7	6	7	7	6	7	7	6	6	5	6	7	6	6	3	7	7	7
1	1	7	5	4	7	6	7	5	6	7	6	5	6	5	6	4	6	7	5	7	7	6	6	5	5	7	7	7	7	5	3	4	4	7	7	5	7	7	7	7	6	6	7	7	7	7	7	7	7
1	3	3	2	4	2	3	7	7	7	7	7	2	6	1	4	3	4	3	4	5	5	3	5	6	5	6	6	5	5	3	4	5	3	6	6	6	7	6	6	6	5	5	4	6	6	7	7	4	7
1	2	7	7	4	4	2	4	3	3	3	2	3	3	3	2	3	4	2	3	2	3	2	3	3	4	2	3	2	5	3	5	2	4	5	3	4	6	4	5	4	6	7	7	3	5	4	5	5	6
1	3	7	3	7	4	4	3	3	5	7	5	5	5	7	7	7	7	7	4	5	6	5	7	7	7	7	7	6	5	4	7	5	7	5	6	6	6	5	7	7	7	6	5	6	6	7	7	6	4
1	3	6	4	7	5	4	4	5	7	6	4	4	4	2	2	6	6	5	5	5	7	7	6	6	6	7	1	2	3	2	3	4	1	3	1	5	1	2	2	7	4	6	1	3	2	5	6	3	1
1	5	7	5	5	5	6	5	7	7	7	7	5	3	4	4	5	5	3	3	4	4	3	7	7	7	7	6	5	7	4	5	5	7	5	5	5	5	5	7	7	6	6	7	4	4	6	7	7	6
1	1	7	5	5	7	7	5	5	6	5	6	7	7	5	7	7	7	5	7	5	5	5	5	6	6	7	7	6	5	5	5	7	7	5	5	7	7	6	6	7	7	7	6	6	6	6	3	3	6
1	1	5	6	6	6	5	6	6	6	6	6	5	7	7	6	7	6	7	7	7	7	6	7	6	6	7	6	6	7	7	7	6	7	6	6	6	7	7	7	6	7	6	7	6	7	7	7	7	7
1	1	5	5	6	6	5	6	6	6	6	6	5	7	7	6	7	6	7	7	7	7	6	7	5	5	7	6	6	7	7	7	6	7	6	6	6	7	7	7	6	6	7	6	5	6	7	6	6	6
1	5	6	4	4	3	3	7	4	4	4	3	3	2	4	4	4	5	6	7	7	7	7	7	7	7	5	5	4	5	5	2	4	3	7	7	7	7	7	7	7	6	6	7	7	7	6	6	7	7
1	4	7	7	7	7	7	7	7	7	7	7	7	7	7	7	7	7	7	7	6	5	4	4	5	4	5	4	4	7	5	4	4	5	7	7	7	7	6	7	5	7	7	6	7	6	7	7	5	6
1	5	6	6	5	6	6	6	6	5	6	6	5	6	5	6	5	6	5	7	5	6	6	5	5	6	7	6	7	6	6	5	6	5	6	5	6	7	7	6	7	6	7	6	7	6	6	6	7	6
1	3	7	5	4	3	4	4	3	5	5	4	3	5	3	4	5	5	5	4	4	3	4	5	4	4	6	6	5	5	6	6	5	5	6	4	6	6	7	6	5	5	5	4	4	5	6	5	7	6
1	4	7	5	4	5	7	6	6	6	4	7	3	7	6	6	7	7	5	7	6	7	6	6	7	5	7	6	6	6	4	5	6	6	7	7	7	7	7	7	6	6	7	5	6	6	6	7	6	6
1	3	7	4	4	5	4	5	3	5	5	5	4	5	6	6	6	7	7	7	7	7	7	7	7	4	6	5	5	6	7	5	6	6	3	4	5	7	7	7	7	6	6	5	6	7	6	7	7	6
1	3	3	3	4	3	2	3	4	5	4	3	3	3	2	3	3	3	3	4	4	4	4	4	4	4	3	4	4	4	4	3	3	5	4	4	5	5	5	5	6	5	5	5	6	6	5	5	5	6
1	4	7	5	5	5	4	7	6	6	5	5	4	5	6	6	5	5	5	7	7	6	6	7	6	5	7	7	7	6	4	4	4	4	7	7	7	7	7	6	6	6	6	7	5	4	4	4	5	5
1	3	3	3	2	3	2	7	7	7	7	7	3	7	4	4	4	4	4	2	2	4	4	4	4	4	4	4	4	4	4	4	4	4	4	4	4	3	3	3	3	3	3	3	6	6	6	4	7	4
1	1	6	6	4	4	5	6	4	4	5	5	4	4	4	5	5	4	5	4	5	6	7	6	6	7	5	5	4	5	5	4	4	4	5	4	5	5	5	6	6	5	5	5	5	5	6	6	6	6
1	2	4	4	3	3	2	2	4	5	5	5	2	3	4	4	4	4	3	6	6	6	7	7	7	7	7	7	7	7	6	5	6	5	7	4	7	7	7	6	7	5	4	4	4	5	4	3	5	4
1	2	3	3	5	3	4	7	7	7	7	7	3	5	2	5	4	4	4	6	6	6	6	6	6	6	6	6	6	4	5	4	5	5	7	7	6	7	7	7	7	6	7	3	1	1	5	4	4	5
2	2	7	5	5	5	6	6	5	5	6	5	5	6	5	4	6	5	7	7	7	7	7	7	7	7	7	7	7	6	5	6	7	6	7	6	7	7	7	6	5	6	5	7	7	5	3	4	7	4
1	1	5	2	4	3	2	5	5	6	5	5	3	5	4	3	5	5	5	6	3	3	2	2	3	3	4	6	6	4	6	4	5	3	4	4	4	7	7	6	6	6	4	4	7	7	7	7	7	7
1	1	5	3	2	1	1	6	4	5	5	4	3	4	4	4	5	5	4	7	7	7	4	6	4	4	3	6	6	6	2	2	3	4	6	4	4	5	5	6	6	6	5	6	3	5	5	5	4	4
1	1	5	3	4	4	3	7	7	6	6	6	4	6	6	6	6	6	5	7	7	6	4	6	4	4	5	4	5	7	3	3	5	6	6	6	6	6	6	5	6	6	6	6	6	6	5	6	5	5
2	4	5	5	3	4	3	2	3	4	4	4	3	4	2	3	7	7	6	5	5	5	6	6	3	6	7	6	6	5	4	4	4	4	7	6	7	6	4	4	5	5	4	5	6	4	5	4	4	6
1	3	5	4	5	4	4	4	3	4	4	3	3	5	1	3	4	4	1	5	5	5	4	4	4	5	4	5	5	4	3	3	3	4	5	6	5	4	5	6	6	5	5	5	6	6	4	5	5	4
1	2	7	5	4	2	7	2	3	3	3	3	4	7	5	1	1	1	1	7	7	7	7	7	7	7	7	7	7	5	5	5	3	4	4	7	5	4	5	6	7	7	6	5	4	5	6	7	4	5
1	1	4	5	3	2	3	2	2	5	5	4	7	7	7	7	7	7	7	6	6	6	6	4	4	4	6	5	5	5	6	6	4	5	3	5	4	4	5	5	4	5	6	7	7	6	7	6	6	4
1	3	7	3	4	3	7	5	7	5	6	4	7	4	6	2	5	3	6	4	5	4	5	6	6	5	4	5	6	6	3	5	4	4	7	4	5	4	5	6	4	3	4	5	4	6	6	5	4	5
1	3	7	3	4	5	6	3	3	7	2	3	2	5	7	7	4	4	4	6	4	4	4	7	7	7	2	3	5	7	5	6	7	4	5	5	7	4	5	6	3	4	5	4	5	6	5	6	6	5
1	4	7	3	4	5	4	7	5	6	4	3	5	4	6	5	7	5	7	7	6	5	6	7	7	7	7	7	7	7	6	6	5	5	6	7	7	7	6	6	5	6	5	4	7	7	6	6	5	4
1	5	7	4	5	4	5	6	3	4	4	3	3	6	4	3	5	6	3	7	7	6	7	7	5	3	6	6	5	7	1	5	4	6	6	6	5	7	7	7	7	6	5	5	7	5	6	4	6	4
1	4	5	3	6	4	2	7	6	6	6	6	3	7	5	6	6	5	6	3	7	6	4	6	5	5	6	6	6	5	5	5	4	4	5	5	6	6	6	6	5	5	6	5	6	7	5	6	6	7
1	1	7	5	4	4	3	7	7	7	7	7	3	6	6	6	6	5	5	5	3	6	6	6	6	3	5	5	5	4	3	3	4	4	3	4	3	6	7	6	7	6	7	6	7	5	5	6	7	7
1	3	6	6	6	6	4	2	2	3	2	4	4	4	3	5	4	3	4	4	6	3	6	4	6	4	4	5	4	5	2	2	5	4	6	5	3	4	5	4	4	3	5	4	6	5	4	3	4	5
1	3	5	3	6	6	6	6	7	7	7	7	4	5	5	5	5	5	5	5	5	5	5	5	5	5	7	7	7	6	5	5	5	5	5	5	5	6	6	6	6	6	6	6	6	6	5	5	5	5
1	1	7	7	7	7	7	7	7	7	6	3	4	5	2	5	6	3	3	2	4	3	5	4	3	5	7	5	6	2	4	3	5	4	3	2	3	7	6	5	6	5	4	5	7	6	5	7	6	5
1	3	3	2	3	1	1	4	6	6	7	6	2	5	6	6	6	6	4	7	7	4	2	6	6	4	5	6	6	3	3	2	2	2	5	6	5	7	6	6	5	6	3	4	7	7	7	7	7	7
1	2	4	2	5	5	1	7	6	7	7	7	3	7	7	7	5	6	7	3	4	7	7	7	7	1	6	5	7	7	7	7	4	6	7	7	7	7	7	7	6	7	7	7	4	4	7	7	7	7
1	2	7	3	2	2	3	4	3	7	7	7	1	4	5	5	5	5	5	5	5	5	5	5	5	3	5	6	4	4	3	3	3	3	4	4	4	5	5	5	5	5	5	5	5	5	4	4	4	4
1	2	5	5	5	2	3	7	6	6	6	6	3	4	4	4	4	4	4	5	5	5	4	7	7	5	5	5	5	5	5	5	5	5	5	5	5	2	4	5	5	3	3	3	4	4	6	6	6	6
1	2	5	3	3	4	4	5	4	5	5	3	3	7	5	4	4	4	5	3	3	4	2	2	4	5	4	6	5	3	3	2	2	2	6	6	5	5	6	6	6	4	5	4	4	5	3	4	2	6
[truncated: 4 more columns]
